# Supplementary material for: The Most-Cited Authors Who Published Papers in JMIR mHealth and uHealth Using the Authorship-Weighted Scheme: Bibliometric Analysis
Source: JMIR Mhealth Uhealth. 2020 May 7;8(5):e11567. doi: 10.2196/11567 (PMC7319608; doi:10.2196/11567)
Supplement: Multimedia Appendix 3 [file mhealth_v8i5e11567_app3.txt]

*vertices 3522
1 "Abbott, Gavin"
2 "Abd Latif, Zuraidah"
3 "Abdon Gimenez, Nuria"
4 "Abed-Esfahani, Pegah"
5 "Abel, Olubunmi"
6 "Abele, Harald"
7 "Abernethy, Amy P"
8 "Abowd, Gregory D"
9 "Abroms, Lorien C"
10 "Abu Ashour, Waseem"
11 "Achilles, Melinda Rose"
12 "Acosta, Diana I"
13 "Adawi, Mohammad"
14 "Adepoju, Ibukun-Oluwa Omolade"
15 "Adu, Mary D"
16 "Adusumilli, Gautam"
17 "Aflague, Tanisha"
18 "Aftab, Ammar"
19 "Agarwal, Arnav"
20 "Agarwal, Ashok"
21 "Agarwal, Smisha"
22 "Agboola, Stephen"
23 "Aghaei, Behzad"
24 "Aghajan, Hamid"
25 "Agu, Emmanuel"
26 "Agudo-Conde, Cristina"
27 "Aguilera, Adrian"
28 "Ahmad, Niall Safir"
29 "Ahmad, Ziad"
30 "Ahmed, Imran"
31 "Ahmed, Maroof"
32 "Ahmed, Rezwan"
33 "Ahola, Riikka"
34 "Ahtinen, Aino"
35 "Ainsworth, John"
36 "Akerberg, Nina"
37 "Akopyan, Vladimir"
38 "Akpan, Godwin"
39 "Al Ayubi, Soleh U"
40 "Albersen, Bregje Joanna Antonia"
41 "Albert, Mark V"
42 "Albrecht, Urs-Vito"
43 "Albuquerque, Cesar M"
44 "Albuquerque, Jones O"
45 "Albury, Charlotte"
46 "Alcazar Ramirez, Jose Daniel"
47 "Al-Chalabi, Ammar"
48 "Alemu, Dawit"
49 "Alers-Rojas, Francheska"
50 "Al-Eyadhy, Ayman"
51 "Alhabib, Khalid F"
52 "Ali, Hasmot"
53 "Ali, Shahnaz"
54 "Ali, Shair"
55 "Alinia, Parastoo"
56 "AlJaberi, Hana"
57 "Alkhaldi, Ghadah"
58 "Alkhalifa, Abdulrahman Saleh"
59 "Alkmim, Maria Beatriz Moreira"
60 "Allen, H Raymond"
61 "Allen, Penny"
62 "Alles, Anna"
63 "Allman-Farinelli, Margaret"
64 "Almli, Valerie L"
65 "Alnasser, Aroub Abdulaziz"
66 "Alonso Roris, Victor Manuel"
67 "Alore, Elizabeth A"
68 "Alshaer, Hisham"
69 "Altazan, Abby D"
70 "Alter, David"
71 "Altman, Roy"
72 "Altschuler, Andrea"
73 "Alvarez Sabucedo, Luis"
74 "Alwashmi, Meshari"
75 "Ambros, Albert"
76 "Amdam, Gro V"
77 "Amico, K Rivet"
78 "Amin, Alpesh"
79 "Amin, Nima"
80 "An, Lawrence C"
81 "An, Ning"
82 "Anderberg, Peter"
83 "Andersen, Kathryn"
84 "Andersen, Peter M"
85 "Anderson, Melissa L"
86 "Anderson-Lewis, Charkarra"
87 "Andreasen, Rebecca"
88 "Anguiano, Beatriz"
89 "Anouti, Danya P"
90 "Ansermino, J Mark"
91 "Ansermino, John Mark"
92 "Anshari, Dien"
93 "Anttila, Katriina"
94 "Anttila, Minna"
95 "Anum, David A"
96 "Anyebe, Victor"
97 "Apidechkul, Tawatchai"
98 "Apolzan, John W"
99 "Appelboom, Geoff"
100 "Appiah, Bernard"
101 "Appiah, Patience B"
102 "Arai, Shoshana"
103 "Arambarri, Jon"
104 "Aranda, Sanchia"
105 "Argent, Rob"
106 "Arguello, Arturo"
107 "Argumosa-Villar, Lidia"
108 "Arietaleanizbeaskoa, Maria Soledad"
109 "Armin, Julie"
110 "Armour, Kevin"
111 "Arora, Teresa"
112 "Arredondo, Elva M"
113 "Arriaga, Rosa I"
114 "Arroyo-Morales, Manuel"
115 "Arsand, Eirik"
116 "Artinian, Nancy T"
117 "Arvidsson, Susann"
118 "Ary, Dennis V"
119 "Asamoah-Akuoko, Lucy"
120 "Ascolese, Antonio"
121 "Ashman, Amy M"
122 "Assis, Aisllan"
123 "Assis, Maria Valeria"
124 "Aswani, Anil"
125 "Atkins, Lou"
126 "Atkinson, Katherine M"
127 "Atukunda, Esther C"
128 "Augustson, Erik"
129 "Aung, Thawda"
130 "Aungst, Timothy Dy"
131 "Avatare Nou, Anneli"
132 "Aveyard, Paul"
133 "Awoyinka, Lola"
134 "Axon, David Rhys"
135 "Aztiria, Asier"
136 "Babbage, Duncan R"
137 "Babcock, Donald"
138 "Bachman, Mark"
139 "Badawy, Sherif M"
140 "Bae, Jung Kweon"
141 "Bae, Woo Kyung"
142 "Baek, Hyun Young"
143 "Baez, Marcos"
144 "Bagwell, Jacqueline"
145 "Bahroos, Neil"
146 "Bai, Rong"
147 "Bailey, Julia V"
148 "Bain, Earle E"
149 "Bain, Paul A"
150 "Bakalov, Vesselina"
151 "Baker, Christine L"
152 "Baker, Jason V"
153 "Baker, Paul Ma"
154 "Bakken, Suzanne"
155 "Bakker, Jindra"
156 "Balan, Ivan"
157 "Baldwin, Alexander"
158 "Balestracci, Kate"
159 "Ball, Kylie"
160 "Ballantyne, Ross T"
161 "Balter, Katarina"
162 "Balter, Olle"
163 "Bane, Anne"
164 "Baptista, Shaira"
165 "Baraitser, Paula"
166 "Barata, Filipe"
167 "Barbosa, Constanca S"
168 "Bardaji, Azucena"
169 "Barigye, Celestine"
170 "Barnett, Nancy P"
171 "Barr, Erik A"
172 "Barrera, Leonardo"
173 "Barrett, Meredith"
174 "Barron, Marcia"
175 "Barry, Tony"
176 "Bartel, Jeffrey"
177 "Bartholomew, John B"
178 "Bartlett, Katy Jane"
179 "Bartley, Hannah"
180 "Basen-Engquist, Karen M"
181 "Bashir, Masooda"
182 "Baskerville, Neill"
183 "Baskerville, Neill B"
184 "Baskerville, Neill Bruce"
185 "Bassile, Clare C"
186 "Bastawrous, Andrew"
187 "Bates, David W"
188 "Bates, Imelda"
189 "Batink, Tim"
190 "Battaglia, Mario Alberto"
191 "Batterham, Philip J"
192 "Bauer, Judith"
193 "Bauer, Stephanie"
194 "Bauermeister, Jose A"
195 "Baum, Miranda L"
196 "Bauman, Adrian"
197 "Baumann, Matthew"
198 "Baumel, Amit"
199 "Bayes, Angels"
200 "Bayliss, Elizabeth"
201 "Bazargan, Mohsen"
202 "Beatty, Jessica R"
203 "Beaudoin, Christopher E"
204 "Becerro de Bengoa Vallejo, Ricardo"
205 "Beck, Susan L"
206 "Becker, Stefan"
207 "Becker, Thomas"
208 "Beckham, A Jenna"
209 "Beech, Bettina M"
210 "Beekman, Emmylou"
211 "Beer, Jenay M"
212 "Behar, Joachim"
213 "Behrends, Marianne"
214 "Behzadi, Yashar"
215 "Beissner, Florian"
216 "Bejar, Luis Maria"
217 "Belanger, Mathieu"
218 "Belcher, Britni R"
219 "Bell, Melanie L"
220 "Belmon, Laura S"
221 "Belshaw, Julie"
222 "Belton, Sarahjane"
223 "Beltran, Luis M"
224 "Belvedere, Lindsay M"
225 "Bemelmans, Wanda Jose Erika"
226 "Bender, Jacqueline Lorene"
227 "Bender, Melinda S"
228 "Bendixen, Roxanna M"
229 "Bendtsen, Marcus"
230 "Bendtsen, Preben"
231 "Bennett, Gary G"
232 "Bennett, Kyla"
233 "Bennie, Marion"
234 "Benski, Anne-Caroline"
235 "Bentley, Joshua M"
236 "Ben-Zeev, Dror"
237 "Benzer, Justin K"
238 "Beratarrechea, Andrea"
239 "Berdun, Jesus"
240 "Berg, Jill"
241 "Berger, Adam G"
242 "Berger, Alexander A"
243 "Berger, David H"
244 "Berger, Jan"
245 "Berglund, Johan"
246 "Bergstrom, Anna"
247 "Bernard, Matthew E"
248 "Bernardes-Souza, Breno"
249 "Bernhardt, Jay M"
250 "Bernstein, Steven L"
251 "Berridge, Clara"
252 "Berrouiguet, Sofian"
253 "Berry, Rachel"
254 "Bertero, Carina"
255 "Beste, Dominik"
256 "Betta, Marta"
257 "Beullens, Kathleen"
258 "Beurskens, Anna J"
259 "Bhatnagar, Nidhi"
260 "Biagianti, Bruno"
261 "Bian, Jiang"
262 "Bickham, David S"
263 "Bie, Rongfang"
264 "Biedermann, Tilo"
265 "Bier, Henning"
266 "Bietz, Matthew"
267 "Bihm, Jasmine W"
268 "Billot, Romain"
269 "BinDhim, Nasser F"
270 "Birken, Catherine"
271 "Birks, Jacqueline Susan"
272 "Birney, Amelia J"
273 "Birnie, Kathryn A"
274 "Biroscak, Brian J"
275 "Biswas, Kamal Kanti"
276 "Bitsch, Jo Agila"
277 "Bitter, Istvan"
278 "Bjarnadottir, Ragnhildur I"
279 "Blaha, Michael J"
280 "Blair, Johnna L"
281 "Blazquez Martin, David"
282 "Bleser, Gabriele"
283 "Bliemel, Christopher"
284 "Blitchtein-Winicki, Dora"
285 "Blobel, Bernd"
286 "Blocker, Oliver"
287 "Blomberg, Karin"
288 "Blondon, Katherine"
289 "Bloss, Cinnamon"
290 "BlueSpruce, June"
291 "Boada-Grau, Joan"
292 "Boas, Ida Marie"
293 "Bock, Beth"
294 "Bock, Beth C"
295 "Boesch, Lisa"
296 "Bogaerts, An"
297 "Boland, Robert"
298 "Bolger, Linda"
299 "Bollinger, Robert"
300 "Bollinger, Robert C"
301 "Bolotko, Yana"
302 "Boltin, Nicholas"
303 "Bonasera, Stephen J"
304 "Bondaronek, Paulina"
305 "Bonn, Stephanie E"
306 "Bonomi, Alberto G"
307 "Bonoto, Braulio Cezar"
308 "Bonzano, Laura"
309 "Booth, Alison O"
310 "Booth, Kayla M"
311 "Borba, Christina Pc"
312 "Borkholder, David A"
313 "Borland, Ron"
314 "Bosch Ruiz, Marc"
315 "Bosworth, Hayden B"
316 "Bot, Brian M"
317 "Bottorff, Joan L"
318 "Boudreaux, Edwin D"
319 "Bourgeois, Fabienne C"
320 "Bouri, Nidhi"
321 "Boushey, Carol J"
322 "Boushey, Carol Jo"
323 "Bove, Marco"
324 "Bowman, Tracy"
325 "Boyd, Andrew Dallas"
326 "Boyd, Donte"
327 "Boyle, Leah"
328 "Bradford, Dana"
329 "Bradley, Katharine"
330 "Bradway, Meghan"
331 "Brady, Heather"
332 "Brady, Sonya S"
333 "Braet, Caroline"
334 "Bragazzi, Nicola Luigi"
335 "Branch, Robert"
336 "Brandl, Christopher"
337 "Brandt, Carl Joakim"
338 "Brandt, Cynthia"
339 "Brandt, Stephan A"
340 "Brar Prayaga, Rena"
341 "Brauer, Sandra G"
342 "Braun, Rebecca A"
343 "Braun, Susy"
344 "Braxton, Sharif"
345 "Breaux, Jeffrey"
346 "Breda, Joao"
347 "Bredie, Sebastian Jh"
348 "Breen, Sibilah"
349 "Breitenstein, Susan M"
350 "Breslin, Maggie"
351 "Brewer, Russell"
352 "Briancon, Serge"
353 "Briceno, Patricia"
354 "Brichetto, Giampaolo"
355 "Bricker, Jonathan"
356 "Briley, Chiquita"
357 "Brimblecombe, Julie"
358 "Brindal, Emily"
359 "Brinker, Titus Josef"
360 "Brittain, Kirsty"
361 "Brody, Carinne"
362 "Broerse, Jacqueline Ew"
363 "Brohl, Christina"
364 "Bromwell, Jennifer"
365 "Brooks, Alyssa T"
366 "Brooks, Steven C"
367 "Brouns, Raf"
368 "Brown Iii, William"
369 "Brown, Chloe"
370 "Brown, Elaine"
371 "Brown, Elizabeth"
372 "Brown, Helen"
373 "Brown, Henry G"
374 "Brown, Jamie"
375 "Brown, Katherine Elizabeth"
376 "Brown, Larry"
377 "Brown, Leanne J"
378 "Brown, Nicole V"
379 "Brown, Rita"
380 "Brown, Tiffany"
381 "Browne, Sara H"
382 "Brown-Johnson, Cati"
383 "Broyles, Stephanie T"
384 "Bruce, Eliza"
385 "Bruce, Sam"
386 "Brug, Johannes"
387 "Bruijning-Verhagen, Patricia Cj"
388 "Bruno, Marianna"
389 "Bruno, Tamara"
390 "Bruyere, Olivier"
391 "Bryant, Stephanie Patrice"
392 "Bube, Sarah Hjartbro"
393 "Buchanan, David R"
394 "Buchholz, Susan Weber"
395 "Buecking, Benjamin"
396 "Buford, Thomas W"
397 "Buis, Lorraine"
398 "Bull, Sheana"
399 "Bullock, Alison"
400 "Buman, Matthew"
401 "Buman, Matthew P"
402 "Burdine, James N"
403 "Burkhard, Richard"
404 "Burley, Victoria J"
405 "Burls, Amanda"
406 "Burnham, Gilbert"
407 "Burns, Catherine"
408 "Burns, Catherine M"
409 "Burns, Sharyn K"
410 "Burton, Andre A D"
411 "Burton, Andre Ad"
412 "Burton, Elizabeth"
413 "Burton, Jeffrey"
414 "Bushar, Jessica A"
415 "Butler, Erin C"
416 "Butow, Phyllis"
417 "Byrne, Linda K"
418 "Caballero Barajas, Karla"
419 "Cabestany, Joan"
420 "Caburnay, Charlene A"
421 "Cachucho, Ricardo"
422 "Cade, Janet E"
423 "Cadenas-Sanchez, Cristina"
424 "Cadmus-Bertram, Lisa"
425 "Cafazzo, Joseph A"
426 "Cahn, Avivit"
427 "Cai, Chunyan"
428 "Cai, Jian"
429 "Cai, Ran A"
430 "Cai, Run"
431 "Cain, Chris"
432 "Cain, Loren E"
433 "Calear, Alison L"
434 "Callander, Emily J"
435 "Callegari, Emma Teresa"
436 "Calopa, Matilde"
437 "Campbell, Fiona"
438 "Campbell, Karen"
439 "Campbell, Karen J"
440 "Canedo, Juan R"
441 "Cantarero-Villanueva, Irene"
442 "Cao, Rongfei"
443 "Capra, Sandra"
444 "Carati, Colin"
445 "Carballo-Dieguez, Alex"
446 "Carbonnel, Francois"
447 "Carda, Eric"
448 "Cardoso de Oliveira, Eduardo"
449 "Carey, Jennifer L"
450 "Cariou, Tanguy"
451 "Carlile, Narath"
452 "Carrasco-Turigas, Gloria"
453 "Carrasquinho, Eduardo"
454 "Carrico, Adam W"
455 "Carrillo, Irene"
456 "Carrion, Carme"
457 "Carter, Adrian"
458 "Carter, Karen"
459 "Carter, Michelle C"
460 "Casati, Fabio"
461 "Case, L Doug"
462 "Casperson, Shanon L"
463 "Caspi, Asaf"
464 "Cassidy, Tali"
465 "Castelo-Branco, Miguel"
466 "Castensoe-Seidenfaden, Pernille"
467 "Castillo, Gema"
468 "Castro-Sanchez, Enrique"
469 "Catala, Andreu"
470 "Catarino, Rosa"
471 "Catz, Sheryl L"
472 "Caucutt, Jason"
473 "Caulfield, Brian"
474 "Cavadas, Vitor"
475 "Cavedon, Lawrence"
476 "Celi, Leo Anthony"
477 "Cen, Steven"
478 "Cervera Peris, Mercedes"
479 "Cesan, Ana"
480 "Cha, Eun Me"
481 "Cha, Won Chul"
482 "Chadha, Mehak"
483 "Chai, Yanling"
484 "Chalmers, John"
485 "Champagne, Nicole"
486 "Chan, Christy Ky"
487 "Chan, Philip A"
488 "Chan, Sally Wai-Chi"
489 "Chan, Sophia Siu Chee"
490 "Chan, Steven"
491 "Chander, Geetanjali"
492 "Chang, Dong Kyung"
493 "Chang, Edward F"
494 "Chang, Feng"
495 "Chang, Kai-Ping"
496 "Chang, Larry"
497 "Chang, Larry W"
498 "Chang, Polun"
499 "Chang, Rebecca Cherng-Shiow"
500 "Chang, Shanton"
501 "Chao, Nelson J"
502 "Chaovalit, Pimwadee"
503 "Chaplin, Hema"
504 "Chapman, Barbara"
505 "Chapman-Novakofski, Karen M"
506 "Chaquilla, Walter Ponce"
507 "Charani, Esmita"
508 "Chaturvedi, Sharad"
509 "Chau, Pui Hing"
510 "Chaudhuri, Indrajit"
511 "Chauvel, Louis"
512 "Chavez, Kathryn"
513 "Chawla, Neetu"
514 "Chen, Bin"
515 "Chen, Ching-Yen"
516 "Chen, Connie"
517 "Chen, Elizabeth"
518 "Chen, Hongtu"
519 "Chen, Hsiao-Jung"
520 "Chen, Huan"
521 "Chen, Juliana"
522 "Chen, Lei"
523 "Chen, Ruyan"
524 "Chen, Shi"
525 "Chen, Shu"
526 "Chen, Tianzhen"
527 "Chen, Tzeng-Ji"
528 "Chen, Wei"
529 "Chen, Ying-Hsien"
530 "Chen, Yongdi"
531 "Chen, Yu-Chi"
532 "Chen, Yu-Jen"
533 "Chenery, Helen"
534 "Chenery, Helen J"
535 "Cheng, Feng"
536 "Cheng, Ling Jie"
537 "Cheng, Paula Glenda Ferrer"
538 "Cheng, Zhijun"
539 "Cheok, Christopher Cheng Soon"
540 "Cheow, Enquan"
541 "Cheskin, Lawrence J"
542 "Cheung, Cynthia"
543 "Cheung, Mike Kt"
544 "Chi, Claudia"
545 "Chiang, Michael F"
546 "Chiang, Nicole"
547 "Chien, Yu-Tai"
548 "Chilana, Parmit"
549 "Chirico, Cristina"
550 "Cho, Belong"
551 "Cho, Goo-Yeong"
552 "Cho, Hwayoung"
553 "Cho, Hyun-Jai"
554 "Choi, Hochun"
555 "Choi, Jinwook"
556 "Choi, JiWon"
557 "Choi, Jonghyuk"
558 "Choi, Sae Won"
559 "Choi, Su-Yeon"
560 "Choo, Carol C"
561 "Choo, Seryung"
562 "Choon Siew Kit, David"
563 "Chou, Li-Fang"
564 "Choudhry, Niteesh"
565 "Choudhury, Tanzeem"
566 "Chow, Clara K"
567 "Chow, Wong-Ho"
568 "Chowdhury, Afiqul"
569 "Chrisman, Matthew"
570 "Christensen, Helen"
571 "Christian, Hayley"
572 "Christian, Parul"
573 "Christmann, Corinna Anna"
574 "Chu, Joanna Tw"
575 "Chuang-Stein, Christy"
576 "Chukwu, Emeka"
577 "Chung, Tammy"
578 "Church, Timothy S"
579 "Clark, Christine J"
580 "Clark, Duncan B"
581 "Clarke, Adam"
582 "Clarke, Hance"
583 "Clarys, Peter"
584 "Clausen, Loa"
585 "Clausen, Michelle"
586 "Clayton, Cam"
587 "Cleland, Ian"
588 "Clemensen, Jane"
589 "Clement, Innocent"
590 "Clifford, Gari D"
591 "Clifton, Lei"
592 "Cloete, Garth"
593 "Coa, Kisha"
594 "Cobb, Victoria"
595 "Coe, Amy"
596 "Coffman, Donna L"
597 "Cole, Casey A"
598 "Coleman, Chad M"
599 "Collins, Clare E"
600 "Collins, R Lorraine"
601 "Collip, Dina"
602 "Colon-Semenza, Cristina"
603 "Combescure, Christophe"
604 "Combs, Stephanie E"
605 "Comfere, Nneka I"
606 "Con, Danny"
607 "Conn, Nicholas J"
608 "Connolly, E Sander Jr"
609 "Connolly, Susan B"
610 "Connor, Augusta"
611 "Conrad, Erich"
612 "Constant, Deborah"
613 "Cook, Christa"
614 "Cook, Diane"
615 "Cook, Robert L"
616 "Coons, Michael"
617 "Cooper, David"
618 "Cooper-McCann, Rebecca"
619 "Corbett, Teresa"
620 "Cordova, David"
621 "Cornu, Pieter"
622 "Correal, Dario Ernesto"
623 "Corripio, Iluminada"
624 "Cosgarea, Ioana"
625 "Costelloe, Ceire"
626 "Cott, Cheryl"
627 "Cotten, Emma"
628 "Cotten, Shelia R"
629 "Coughlin, Steven"
630 "Couperthwaite, Amy B"
631 "Courtlandt, Cheryl"
632 "Covey, Emarie L"
633 "Cox, Benita"
634 "Cox, Lieke Ge"
635 "Cox, Robert"
636 "Crabbe, J Christopher F"
637 "Crane, David"
638 "Crane, Sarah"
639 "Crato, Ines"
640 "Craven, Michael P"
641 "Crawford, David"
642 "Creech, Suzannah"
643 "Crino, Michelle"
644 "Crist, Katie"
645 "Crookston, Benjamin T"
646 "Cubillo, Beau"
647 "Cuesta-Vargas, Antonio I"
648 "Cui, Yan"
649 "Cui, Yan-Yan"
650 "Culley, Joan M"
651 "Cummings, Elizabeth"
652 "Curran, Noirin"
653 "Curry, Rev Kendrick E"
654 "Curtis, Kristina Elizabeth"
655 "Cutfield, Richard"
656 "da Silveira, Pedro C"
657 "Dachis, Jeff"
658 "Dagan, Alon"
659 "D'Agostino, Marcelo"
660 "Dahlberg, Karuna"
661 "Dainty, Katie N"
662 "Daley, David"
663 "Dallinga, Joan"
664 "Daly, Ailish"
665 "D'Amico, Randy"
666 "Danbjorg, Dorthe Boe"
667 "Dang, Linh Thuy"
668 "Dangerfield Ii, Derek T"
669 "Danh, Thu"
670 "Daniel, Carrie R"
671 "Daniel, Tinuke Oluyomi"
672 "Daruwalla, Zubin Jimmy"
673 "Darville, Gabrielle"
674 "Darzi, Ara"
675 "Das, Gitanjali"
676 "Das, Shamie"
677 "Dash, Darly"
678 "Dauwe, Arthur"
679 "Dave, Amisha D"
680 "Davey, Rachel"
681 "Davidson, Sandra"
682 "Davies, Melanie"
683 "Davies-Chalmers, Cleo"
684 "Davis, Alexander L"
685 "Davis, Allison"
686 "Davis, Deborah Lee"
687 "Davis, Erin"
688 "Davis, Linda L"
689 "Davis, Lisa A"
690 "Davis, Siena F"
691 "Davis, Teaniese Latham"
692 "Dawes, Heather"
693 "Dawood, Katee L"
694 "Dawood, Rachelle M"
695 "Day, Jamin"
696 "Dayer, Lindsey E"
697 "de Almeida E Silva, Carolina"
698 "de Araujo, Vania Eloisa"
699 "De Bourdeaudhuij, Ilse"
700 "De Brouwere, Vincent"
701 "De Canniere, Helene"
702 "De Cock, Nathalie"
703 "De Cocker, Katrien"
704 "de Craen, Anton Jm"
705 "De Cruz, Peter"
706 "De Groot, Martijn"
707 "De Henauw, Stefaan"
708 "de Hoog, Marieke LA"
709 "de Jong, Charlie"
710 "de Korte, Elsbeth Marieke"
711 "De La Cruz, Ginny"
712 "De La Torre, Isabel"
713 "de la Torre-Diez, Isabel"
714 "de Lara, Eyal"
715 "de Lemos, Livia Lovato Pires"
716 "de Lima, Patricia Zudio"
717 "de Mingo, Eva"
718 "de Nazelle, Audrey"
719 "de Souza, Jano Moreira"
720 "de Tolly, Katherine Marianne"
721 "de Vlam, Kurt"
722 "De Vuyst, Hugo"
723 "de Witte, Luc"
724 "Deforche, Benedicte"
725 "Dehling, Tobias"
726 "Del Puente, Giovanni"
727 "Delavy, Martine"
728 "Delisle, Christine"
729 "Delp, Edward J"
730 "Deluca, Paolo"
731 "Delva, Jorge"
732 "Demaerschalk, Bart M"
733 "DeMartini, Anna"
734 "Demarzo, Marcelo Marcos Piva"
735 "DeMasi, Orianna"
736 "Dembo, Aluma"
737 "Denckla, Christy A"
738 "Dendale, Paul"
739 "Deng, Ning"
740 "Denizard-Thompson, Nancy"
741 "Denney-Wilson, Elizabeth"
742 "Denney-Wilson, Elizabeth A"
743 "des Bordes, Jude Ka"
744 "Desmond, Chris"
745 "Desteghe, Lien"
746 "Deutekom, Marije"
747 "Deutsch, Christopher"
748 "Devereux, Sara"
749 "Devloo, Karlien"
750 "Devos, Stefanie"
751 "Dhaliwal, Sukhmani"
752 "Dhall, Rohit"
753 "Di Maggio, Samantha"
754 "Diallo, Assiatou B"
755 "Diamantidis, Clarissa"
756 "Dianti, Marco"
757 "Dias, M Beatrice"
758 "Dicianno, Brad E"
759 "Dicianno, Brad Edward"
760 "Dickens, Carolyn"
761 "DiClemente, Ralph"
762 "Didino, Daniele"
763 "Dieleman, Marjolein"
764 "Dietze, Paul"
765 "Dietze, Paul M"
766 "Diez-Canseco, Francisco"
767 "DiFilippo, Kristen Nicole"
768 "Dilling-Boer, Dagmara"
769 "Ding, Dan"
770 "Ding, Eric Y"
771 "Ding, Gang"
772 "Ding, Hang"
773 "Diniz, Leonardo Mauricio"
774 "Dinsmore, Michael"
775 "Direito, Artur"
776 "Ditsch, Gary"
777 "Dixon, William G"
778 "Dobiasch, Sophie"
779 "Dobson, Rosie"
780 "Doerr, Megan"
781 "Dolovich, Lisa"
782 "Dominguez Veiga, Jose Juan"
783 "Dominguez, Cristina"
784 "Dominick, Gregory M"
785 "Donaire-Gonzalez, David"
786 "Dong, Le"
787 "Dong, Yajie"
788 "D'Onofrio, Gail"
789 "Doocy, Shannon"
790 "Dooley, Erin E"
791 "Dorey, Enid"
792 "Dorfman, Caroline S"
793 "Dorronzoro Zubiete, Enrique"
794 "Dorronzoro-Zubiete, Enrique"
795 "Doster, Anne"
796 "Dou, Kaili"
797 "Dougherty, Bryn"
798 "Dowdall, Grainne"
799 "Downey, John W"
800 "Downing, Katherine L"
801 "Driggers, Robert"
802 "Drimmie, Rob"
803 "Drott, Jenny"
804 "Drouin, Kaitlin"
805 "Druce, Katie L"
806 "Drummond, Colin"
807 "Du, Honglu"
808 "Du, Jiang"
809 "Du, Ningkai"
810 "Duan, Huilong"
811 "Duan, Xiaolian"
812 "Duggan, Jim"
813 "Duhm, Julian"
814 "Duking, Peter"
815 "Dulin, Michael F"
816 "Dumont, Emmanuel Pl"
817 "Dumont, Guy A"
818 "Duncan, Dustin T"
819 "Duncombe, Kristina M"
820 "Dunford, Elizabeth"
821 "Dunlevie, Andrew"
822 "Dunne, Jacklyn"
823 "Dunneback, Julie K"
824 "Dunsmuir, Dustin"
825 "Dunsmuir, Dustin T"
826 "Dunton, Genevieve F"
827 "Dupont, Alain"
828 "Duraccio, Kara M"
829 "Dusch, Martin"
830 "Dute, Denise Jantine"
831 "Dytz Almeida, Eduardo"
832 "Dziura, James"
833 "Dzubur, Eldin"
834 "Eakin, Elizabeth G"
835 "Eakin, Michelle N"
836 "Eapen, Bell Raj"
837 "Eapen, Zubin J"
838 "Ebert, Lyn"
839 "Eborall, Helen"
840 "Eckersberger, Elisabeth"
841 "Eckhoff, Randall Peter"
842 "Edwards, Judith"
843 "Egelandsdal, Bjorg"
844 "Eggermont, Steven"
845 "Ehlers, Andries"
846 "Ehlers, Diane"
847 "Ehn, Maria"
848 "Ehrler, Frederic"
849 "Ehsani, Johnathon P"
850 "Eichler, Sarah"
851 "Eikey, Elizabeth Victoria"
852 "Eisingerich, Andreas B"
853 "Ekstrand, Maria L"
854 "El Amrani, Leila"
855 "Eleftheriou, Despina"
856 "Elers, Phoebe"
857 "Eliasson, Arn"
858 "Elkind-Hirsch, Karen"
859 "Elliott, Rosalind"
860 "Ellis, Shellie D"
861 "Ellis, Terry D"
862 "Ellsworth, Marisa A"
863 "Elmagarmid, Ahmed"
864 "Elmasry, Hoda"
865 "Emani, Srinivas"
866 "Emani, Vamsi K"
867 "Emerson, Janice S"
868 "Emilda, Sindhu"
869 "Emir, Birol"
870 "Engelen, Lucien Jlpg"
871 "English, Lauren Lacey"
872 "Enk, Alexander H"
873 "Enwald, Heidi"
874 "Epstein, Dana"
875 "Epstein, Leonard H"
876 "Eriksson, Lennie Carlen"
877 "Eriksson, Mats"
878 "Ermes, Miikka"
879 "Escobar-Villegas, Maria Soledad"
880 "Esliger, Dale W"
881 "Espallargues, Mireia"
882 "Espelage, Dorothy L"
883 "Espey, Benjamin G"
884 "Espinoza-Cuadros, Fernando"
885 "Esser, Stefan"
886 "Evangelista, Lorraine"
887 "Evans, Richard"
888 "Evans, William"
889 "Evans, William D"
890 "Exeter, Daniel John"
891 "Eyles, Helen"
892 "Eze, Godson"
893 "Ezeanolue, Echezona Edozie"
894 "Fadda, Marta"
895 "Fahed, Zeina"
896 "Fair, Kayla"
897 "Fairbairn, Kirsty A"
898 "Fairbanks, Eileen"
899 "Fairhead, Cassandra"
900 "Fairman, Andrea D"
901 "Fajardo, Roosevelt"
902 "Falconer, Caroline J"
903 "Fallahzadeh, Ramin"
904 "Fallaize, Rosalind"
905 "Fandino, Marcela"
906 "Fang, Pan"
907 "Fanning, Jason"
908 "Farhadi, Golnaz"
909 "Farmer, Andrew J"
910 "Farooq, Summer"
911 "Farrell, Maureen"
912 "Farris, Karen B"
913 "Faulkner, Guy"
914 "Fautrel, Bruno"
915 "Fava, Joseph"
916 "Fava, Joseph L"
917 "Fazekas, Kata"
918 "Fedorak, Richard"
919 "Fedrigon, Alexa"
920 "Feehan, Lynne M"
921 "Feger, Erin"
922 "Fehlberg, Elizabeth A"
923 "Fen, Jun-Jeng"
924 "Ferdschneider, Marcy"
925 "Fernandes-Taylor, Sara"
926 "Fernandez Pozo, Ruben"
927 "Fernandez, Cesar"
928 "Fernandez-Lao, Carolina"
929 "Fernandez-Luque, Luis"
930 "Ferrer, Rebecca A"
931 "Fessler, Kathryn"
932 "Feuillet, Tiphaine"
933 "Feygin, Sidney"
934 "Field, Jerry"
935 "Filippi, Lorena"
936 "Filkins, Malina"
937 "Filler, Andreas"
938 "Fincham-Campbell, Stephanie"
939 "Finglas, Paul M"
940 "Finkelstein, Joseph"
941 "Fiordelli, Maddalena"
942 "Firth, Joseph"
943 "Fischer, Hanna"
944 "Fischhoff, Baruch"
945 "Fisher, Hannah M"
946 "Fiuza-Luces, Carmen"
947 "Fjeldsoe, Brianna S"
948 "Fleisch, Elgar"
949 "Fleischmann, Robert"
950 "Fletcher, Susan"
951 "Floch, Jacqueline"
952 "Flores, Jose D Jr"
953 "Flowers, Elena"
954 "Fobelets, Maaike"
955 "Fogg, Louis"
956 "Foltz, Violaine"
957 "Fong, Daniel Yt"
958 "Footman, Katharine"
959 "Ford, Jessie VanNess"
960 "Forjuoh, Samuel N"
961 "Formiga, Francesc"
962 "Forster, Alan J"
963 "Forsum, Elisabet"
964 "Forti, Stefano"
965 "Foster, Megan"
966 "Foster, Robert"
967 "Fournier, Rachel"
968 "Fraga, Avelino"
969 "Franco, Manuel A"
970 "Franco, Rodrigo Zenun"
971 "Frandsen, Christine"
972 "Frank, Catharina"
973 "Franke, Molly F"
974 "Frasca, Timothy"
975 "Free, Caroline"
976 "Freedson, Patty"
977 "Freeman, Becky"
978 "Freidlin, Raisa Z"
979 "French, Rebecca Sophia"
980 "Freyne, Jill"
981 "Fricke, Lena"
982 "Frie, Kerstin"
983 "Friedman, Rohn"
984 "Friedrich, Christoph M"
985 "Friess, Helmut"
986 "Frietman, Bas"
987 "Frimpong, Jemima A"
988 "Frisbee, Kathleen L"
989 "Frost, Catherine"
990 "Fu, Guo-Hui"
991 "Fu, Hua"
992 "Fu, Qiang"
993 "Fu, Xiaoxing"
994 "Fuchs, Martin"
995 "Fuentes, Laura W"
996 "Fuerst, Oren"
997 "Fujibayashi, Kazutoshi"
998 "Fukuoka, Yoshimi"
999 "Fung, Daniel Ss"
1000 "Furberg, Robert D"
1001 "Fuss, Franz Konstantin"
1002 "Gaarde, Jenna Patrice"
1003 "Gabarron, Elia"
1004 "Gabrielli, Silvia"
1005 "Gafni, Amiram"
1006 "Galan-Mercant, Alejandro"
1007 "Galiano-Castillo, Noelia"
1008 "Galimberti, Elisa"
1009 "Gallagher, Patrick"
1010 "Gallagher, Robyn"
1011 "Gallant, Francois"
1012 "Gallerani, David G"
1013 "Galvez-Barron, Cesar"
1014 "Galvin, Kathleen"
1015 "Galway, Leo"
1016 "Gamble, John-Michael"
1017 "Gamedze, Londiwe"
1018 "Gandabhai, Shailen"
1019 "Gandjbakhch, Frederique"
1020 "Gant, Nicholas"
1021 "Gao, Fangjian"
1022 "Gao, Feng"
1023 "Gao, Li"
1024 "Gao, Yan"
1025 "Garatachea, Nuria"
1026 "Garcia Cuyas, Francesc"
1027 "Garcia, Carolyn"
1028 "Garcia-Alvarez, Alicia"
1029 "Garcia-Campayo, Javier"
1030 "Garcia-Ortiz, Luis"
1031 "Garcia-Perea, Maria Dolores"
1032 "Garcia-Zapirain, Begonya"
1033 "Gardner, Christopher D"
1034 "Gardner, Karen"
1035 "Garg, Lalit"
1036 "Garland, Suzanne"
1037 "Garland, Suzanne Marie"
1038 "Garmendia, Marcial A"
1039 "Garnett, Claire"
1040 "Garnweidner-Holme, Lisa"
1041 "Gass, Bobbi"
1042 "Gates, Allison"
1043 "Gates, Ann B"
1044 "Gatzka, Martina"
1045 "Gaudet, Jeffrey"
1046 "Gay, Caryl"
1047 "Gbadamosi, Semiu Olatunde"
1048 "Gemming, Luke"
1049 "Genis, Therese"
1050 "Genz, Andrew"
1051 "Georgatzis, Konstantinos"
1052 "George, Anju"
1053 "Germeys, Inez"
1054 "Gershon, Andrea S"
1055 "Geuens, Jonas"
1056 "Geurts, Luc"
1057 "Gharbi, Myriam"
1058 "Ghasemzadeh, Hassan"
1059 "Ghebre, Rahel"
1060 "Ghezzi, Monica"
1061 "Giangregorio, Lora"
1062 "Giannelli, Valentina"
1063 "Gibo, Koichiro"
1064 "Gibson, Oliver"
1065 "Giglia, Roslyn C"
1066 "Gilchrist, Mark"
1067 "Gill, Ashlinder"
1068 "Gill, Ester"
1069 "Gilljam, Britt-Mari"
1070 "Gilmore, L Anne"
1071 "Ginossar, Tamar"
1072 "Gipson, Shih"
1073 "Girerd, Nicolas"
1074 "Giunti, Guido"
1075 "Glick, Sara"
1076 "Glinatsis, Helen"
1077 "Gliner, Vadim"
1078 "Glynn, Liam"
1079 "Gnasso, Agostino"
1080 "Godman, Brian"
1081 "Godoi, Isabella Piassi"
1082 "Goedel, William C"
1083 "Goel, Sonu"
1084 "Goetz, Maren"
1085 "Golaszewski, Natalie M"
1086 "Goldberg, Ken"
1087 "Goldenberg, Tamar"
1088 "Golding, Meghan"
1089 "Goldstein, Stan"
1090 "Gomez-Marcos, Manuel Angel"
1091 "Gong, Enying"
1092 "Gonzalez, Cesar"
1093 "Gonzalez, Prisila"
1094 "Gonzalez-Viejo, Natividad"
1095 "Gonzalo, Natalia"
1096 "Goode, Ana D"
1097 "Goodsell, Chester"
1098 "Goossens, Lien"
1099 "Gordon, Judith S"
1100 "Gorelik, Alexandra"
1101 "Goris, Annelies Hc"
1102 "Gorny, Alexander Wilhelm"
1103 "Gossec, Laure"
1104 "Goulding, Evan H"
1105 "Gouse, Hetta"
1106 "Governor, Samuel"
1107 "Goyal, Shivani"
1108 "Graham, Avis P"
1109 "Graham, Garth N"
1110 "Graham, Lennox A"
1111 "Grainger, Rebecca"
1112 "Grana, Rachel"
1113 "Grant, Richard W"
1114 "Grasa, Eva"
1115 "Gravey, Michel"
1116 "Gray, Cindy M"
1117 "Gray, Justin"
1118 "Green, Peter"
1119 "Green, William"
1120 "Greenberg, Caprice"
1121 "Grieco, Lauren"
1122 "Grieten, Lars"
1123 "Griffin, Simon"
1124 "Grigsby-Toussaint, Diana"
1125 "Grindrod, Kelly"
1126 "Grindrod, Kelly Anne"
1127 "Grineva, Elena"
1128 "Grist, Rebecca"
1129 "Gronlund, Ake"
1130 "Groo, Vicki"
1131 "Groom, Madeleine"
1132 "Gross, Deborah"
1133 "Gruber-Baldini, Ann L"
1134 "Grut, Lisbet"
1135 "Grysinski, Tomasz"
1136 "Gu, Hua"
1137 "Gu, Juan J"
1138 "Gu, Yulong"
1139 "Guan, Weihua"
1140 "Guan, YingPing"
1141 "Gubbins, Paul O"
1142 "Guerinet, Julien"
1143 "Guesgen, Hans"
1144 "Guilabert, Mercedes"
1145 "Guimaraes, Raphael Boesche"
1146 "Guisado Fernandez, Estefania"
1147 "Gujral, Nitin"
1148 "Gunn, Jane"
1149 "Gunn, Rebecca"
1150 "Gunter, Andrew"
1151 "Gunter, Rebecca"
1152 "Guo, Dongmei"
1153 "Guo, George"
1154 "Guo, Michael"
1155 "Guo, Yi"
1156 "Guo, Yuqing"
1157 "Gurka, Matthew J"
1158 "Gutowski, Gerry"
1159 "Gyselaers, Wilfried"
1160 "Habel, Melissa A"
1161 "Haberer, Jessica E"
1162 "Hacking, Damian"
1163 "Hadden, Kristie"
1164 "Hagger, Martin S"
1165 "Hahn, Amy"
1166 "Haile, Liya T"
1167 "Hailes, Stephen"
1168 "Haines, Amanda C"
1169 "Hale, Kelli"
1170 "Hall, Charlotte"
1171 "Hall, Leanne M"
1172 "Hall, P Cougar"
1173 "Hall, Rosemary M"
1174 "Hall, Shelby M"
1175 "Hall, Wayne"
1176 "Halleberg Nyman, Maria"
1177 "Halterman, Jill S"
1178 "Halvarsson, Jakob"
1179 "Hambrick, H Rhodes"
1180 "Hamdallah, Myriam"
1181 "Hamilton, Fiona L"
1182 "Hamilton, Jill"
1183 "Hamilton-Page, Michelle"
1184 "Han, Hongmei"
1185 "Han, Hui"
1186 "Han, Jay J"
1187 "Han, Jong Soo"
1188 "Han, Min Kyu"
1189 "Han, Qiuying"
1190 "Hanina, Adam"
1191 "Hanning, Rhona"
1192 "Hans, Parminder Kaur"
1193 "Hansen, Jenny"
1194 "Hanson, Nicholas Buck"
1195 "Hara, Amy K"
1196 "Hardeman, Rachel R"
1197 "Hardeman, Wendy"
1198 "Haricharan, Hanne J"
1199 "Harouse-Bell, Karen"
1200 "Harpin, Valerie"
1201 "Harray, Amelia J"
1202 "Harris Iii, Charles"
1203 "Harris, Calvin"
1204 "Harris, Lauren"
1205 "Harris, Mark F"
1206 "Harrison, Rachel"
1207 "Hart, Jonathon"
1208 "Harte, Richard"
1209 "Hartin, Phillip J"
1210 "Hartley, Stefanie"
1211 "Hartman, Sheri J"
1212 "Hartmann-Boyce, Jamie"
1213 "Hartvigsen, Gunnar"
1214 "Hartzler, Andrea Lisabeth"
1215 "Harvey, Emily J"
1216 "Harvey, Linda J"
1217 "Haskell, William"
1218 "Hassandra, Mary"
1219 "Haubold, Kathrin"
1220 "Haug, Severin"
1221 "Haughton, Jessica"
1222 "Hawboldt, John"
1223 "Hayashida, Sumito"
1224 "Hayden, Lydia"
1225 "Hayes, Rashelle B"
1226 "Hayot, Maurice"
1227 "He, Miao"
1228 "He, Zhimin"
1229 "Heap, Marion"
1230 "Hebden, Lana"
1231 "Heck, Nicholas"
1232 "Heckl, Marlene"
1233 "Heffernan, Jane M"
1234 "Heffernan, Kayla Joanne"
1235 "Heffner, Jaimee"
1236 "Hegger, Ingrid"
1237 "Hei Tam, Hok"
1238 "Heidbuchel, Hein"
1239 "Heikkinen, Risto"
1240 "Heisler, Michele"
1241 "Hejlesen, Ole"
1242 "Hekler, Eric"
1243 "Hekler, Eric B"
1244 "Heldenbrand, Seth"
1245 "Hellard, Margaret E"
1246 "Hellman, Bruce"
1247 "Hemed, Maryam"
1248 "Heminger, Christina L"
1249 "Henderson, David C"
1250 "Henderson, Geoffrey"
1251 "Henderson, Kelly"
1252 "Henderson, Stuart"
1253 "Hendrie, Gilly A"
1254 "Hendrikx, Jos"
1255 "Henningham, Lucy"
1256 "Henriksson, Hanna"
1257 "Heppt, Markus V"
1258 "Heriniainasolo, Josea Lea"
1259 "Hermsen, Sander"
1260 "Hern, Jaclyn"
1261 "Hernandez Gomez, Luis Alfonso"
1262 "Heron, Kristin"
1263 "Heron, Sheryl"
1264 "Herrera-Mercadal, Paola"
1265 "Herreros-Gonzalez, Jesus"
1266 "Herschbach, Peter"
1267 "Hershey, Denise D"
1268 "Hesketh, Kylie D"
1269 "Hess, Erik"
1270 "Hess, Jeffrey C"
1271 "Hickey, Kathleen T"
1272 "Hickson, DeMarc A"
1273 "Hides, Leanne"
1274 "High, Robin R"
1275 "Hill, Christine"
1276 "Hill, Zelee"
1277 "Hillebrand, Uta"
1278 "Hilliard, Marisa E"
1279 "Hinkle, John"
1280 "Hinkley, Trina"
1281 "Hiraldo, Grenny"
1282 "Hirst, Jane Elizabeth"
1283 "Hirzel, Lindsey"
1284 "Hnatiuk, Jill A"
1285 "Ho, Cyrus Sh"
1286 "Ho, Roger"
1287 "Ho, Roger Cm"
1288 "Ho, Yi-Lwun"
1289 "Hobbs, Maria Ann"
1290 "Hocking, Jane S"
1291 "Hodges, Paul W"
1292 "Hoekstra, John"
1293 "Hoel Andersen, Therese"
1294 "Hoevenaar-Blom, Marieke Peternella"
1295 "Hoffmann, Alexandra"
1296 "Hogan, Michael"
1297 "Hohl, Sarah"
1298 "Hoj, Taylor H"
1299 "Holdsworth, Michelle"
1300 "Holeman, Isaac"
1301 "Ho-Lim, Sarah Su Tin"
1302 "Hollingshead, Kevin"
1303 "Hollis, Chris"
1304 "Holloway, Ian W"
1305 "Holmberg, Hans-Christer"
1306 "Holmen, Heidi"
1307 "Holmes, Alison H"
1308 "Holmstrom, Amanda J"
1309 "Holtz, Bree E"
1310 "Holub, Christina"
1311 "Hommel, Eva"
1312 "Hong, Jeeyoung"
1313 "Hong, Soyun"
1314 "Hong, Y Alicia"
1315 "Hong, Yan"
1316 "Hooper, Julie"
1317 "Hopewell, Sarah"
1318 "Hopsu, Leila"
1319 "Horner, Gabrielle N"
1320 "Horst, Klemens"
1321 "Horvath, Keith J"
1322 "Horyniak, Danielle R"
1323 "Hospedales, Margarita"
1324 "Hossain, Altaf"
1325 "Howat, Peter A"
1326 "Howell, Savannah"
1327 "Hser, Yih-Ing"
1328 "Hsia, Daniel S"
1329 "Hsieh, Meng-Hua"
1330 "Hsiung, Hsiao-Fang"
1331 "Hsu, Kuo-Yao"
1332 "Hu, Weiwei"
1333 "Hu, Yinhuan"
1334 "Hua, Hongwei"
1335 "Huang, Brian"
1336 "Huang, Ching-Chang"
1337 "Huang, Chu-Ching"
1338 "Huang, Evelyn Tzu-Yen"
1339 "Huang, Hsiao-Ying"
1340 "Huang, Qian"
1341 "Huang, Terry T"
1342 "Huang, Wenhao"
1343 "Huang, Yu-Ning"
1344 "Hua-Stewart, Diane"
1345 "Huber, Stephan"
1346 "Hubloue, Ives"
1347 "Huddleston, Brian"
1348 "Hudry, Christophe"
1349 "Huerta-Ramos, Elena"
1350 "Hugueniot, Orla"
1351 "Huguet, Anna"
1352 "Huh, Jimi"
1353 "Huijgen, Nicole A"
1354 "Hull, Pamela"
1355 "Hulme, Ashley"
1356 "Hulme, Richard"
1357 "Hum, Vanessa"
1358 "Hundert, Amos S"
1359 "Hung, Chi-Sheng"
1360 "Hung, Yu-Chien"
1361 "Hunsaker, Sanita L"
1362 "Hunter, Inga"
1363 "Hupka, Markus"
1364 "Hupperts, Hagen"
1365 "Hurkmans, Emalie"
1366 "Hurst, Samantha"
1367 "Husaini, Baqar A"
1368 "Husson, Fran"
1369 "Husted, Gitte Reventlov"
1370 "Hwang, Faustina"
1371 "Hwang, Hee"
1372 "Hwang, Ji Hye"
1373 "Hwang, Juey-Jen"
1374 "Hwang, Shinn-Jang"
1375 "Hynes, Denise M"
1376 "Iacoviello, Brian M"
1377 "Ibanez, Gladys"
1378 "Ibitoye, Mobolaji"
1379 "Ibrahim, Sarah"
1380 "Ichikawa, Daisuke"
1381 "Ikaheimo, Tiina M"
1382 "Illiger, Kristin"
1383 "Ilozumba, Onaedo"
1384 "Imschloss, Monika"
1385 "Inamdar, Rubina"
1386 "Ingram, Diana"
1387 "Inoue, Satoshi"
1388 "Ioannou, Yiannakis"
1389 "Irace, Concetta"
1390 "Ireland, David"
1391 "Ireland, Michael"
1392 "Iribarren, Sarah"
1393 "Iribarren, Sarah J"
1394 "Isaacs, Sandra"
1395 "Issartel, Johann"
1396 "Ithnin, Muslimah"
1397 "Ivins, Amber A"
1398 "Iwami, Taku"
1399 "Ix, Tim"
1400 "Iyer, Sindoora"
1401 "Izar, Benjamin"
1402 "Izawa, Junichi"
1403 "Jaaskelainen, Erika"
1404 "Jacobs, Molly"
1405 "Jacobson, Diana"
1406 "Jacquemin, Charlotte"
1407 "Jadad, Alejandro Alex R"
1408 "Jadad, Alejandro R"
1409 "Jaensson, Maria"
1410 "Jagannathan, Ram"
1411 "Jagminas, Liudvikas"
1412 "Jain, Minal"
1413 "Jake-Schoffman, Danielle E"
1414 "Jakob, Robert"
1415 "Jamal, Amr"
1416 "James, Ben"
1417 "James, Spencer L"
1418 "Jamsa, Timo"
1419 "Jandee, Kasemsak"
1420 "Jang, Jeong Hun"
1421 "Jang, Yoo Jeong"
1422 "Janmohamed, Tahir"
1423 "Jansen, Philipp"
1424 "Janssen, Joris H"
1425 "Janssen, Mark"
1426 "Jaschke, Thomas"
1427 "Jayaraman, Arun"
1428 "Jayasinghe, Yasmin"
1429 "Jean-Louis, Girardin"
1430 "Jebb, Susan"
1431 "Jeffs, Lauren"
1432 "Jenkinson, Rebecca"
1433 "Jennings, Danielle"
1434 "Jennings, Ernestine"
1435 "Jennings, Ernestine G"
1436 "Jennings, Kristofer"
1437 "Jensen, Andreas Kryger"
1438 "Jensen, Chad D"
1439 "Jensen, Kayla C"
1440 "Jenum, Anne Karen"
1441 "Jeong, Erwin W"
1442 "Jerrett, Michael"
1443 "Jessel, Amar Singh"
1444 "Jethwani, Kamal"
1445 "Ji, Yumeng"
1446 "Jia, Yuxi"
1447 "Jiang, Feng"
1448 "Jiang, Haifeng"
1449 "Jiang, Jianmin"
1450 "Jiang, Liren"
1451 "Jiang, Yannan"
1452 "Jiang, Zhenggang"
1453 "Jibb, Lindsay A"
1454 "Jimoh, Florence"
1455 "Jin, Yu-Biao"
1456 "Jinoro, Jeromine"
1457 "Job, Jennifer R"
1458 "Joe, Byunggill"
1459 "Joe, Jennifer"
1460 "Joe, Jonathan"
1461 "Johansson, Ann-Christin"
1462 "Johnson, Allan A"
1463 "Johnson, Andrew"
1464 "Johnson, Constance M"
1465 "Johnson, Emily"
1466 "Johnson, George"
1467 "Johnson, LuAnn"
1468 "Johnson, Michael"
1469 "Johnson, Pamela R"
1470 "Johnson, Twanda D"
1471 "Johnson, William D"
1472 "John-Stewart, Grace"
1473 "Johnston, Donna L"
1474 "Jonas, Stephan Michael"
1475 "Jones, Allyn C"
1476 "Jones, Ashley R"
1477 "Jones, Jeb"
1478 "Jones, Jessica L"
1479 "Jones, Loretta"
1480 "Jongstra, Susan"
1481 "Jordan, Joshua Thomas"
1482 "Joseph, Solomon Eben"
1483 "Josephs, Francesca"
1484 "Joska, John A"
1485 "Jospe, Michelle R"
1486 "Joty, Shafiq"
1487 "Jung, Mary E"
1488 "Jung, Se Young"
1489 "Jung, Woonggyu"
1490 "Junior, Augusto Afonso Guerra"
1491 "Kabakyenga, Jerome"
1492 "Kachin, Kevin"
1493 "Kaewkungwal, Jaranit"
1494 "Kahlon, Gurnaaz Kaur"
1495 "Kaimakamis, Evangelos"
1496 "Kaipainen, Kirsikka"
1497 "Kaiser, Molly K"
1498 "Kallander, Karin"
1499 "Kalnicki, Miriam"
1500 "Kaminsky, Philip"
1501 "Kane, John M"
1502 "Kang, Hannah"
1503 "Kang, Hee Cheol"
1504 "Kang, Hee-Cheol"
1505 "Kang, Si-Hyuck"
1506 "Kangas, Maarit"
1507 "Kani, Paveethra"
1508 "Kannan, Anitha"
1509 "Kanter, Rebecca"
1510 "Kaphle, Sangya"
1511 "Kaplan, Steven A"
1512 "Karanja, Sarah"
1513 "Karavolis, Meredith"
1514 "Karaye, Kamilu M"
1515 "Karhunen, Leila"
1516 "Karia, Kishan"
1517 "Karlsson, Nadine"
1518 "Karst, Matthias"
1519 "Karunanithi, Mohan"
1520 "Kasanova, Zuzana"
1521 "Kashani, Mariam"
1522 "Kashiyama, Makiko"
1523 "Katayama, Yusuke"
1524 "Katona, Lindsay"
1525 "Katona, Peter"
1526 "Katz, Joel"
1527 "Katzman, Debra K"
1528 "Kaufman, David R"
1529 "Kavanagh, David J"
1530 "Kaviany, Saara"
1531 "Kawamura, Takashi"
1532 "Kay, Judy"
1533 "Kayyali, Reem"
1534 "Kazi, Dhruv S"
1535 "Ke, Wangjing"
1536 "Keefe, Francis J"
1537 "Keinanen-Kiukaanniemi, Sirkka"
1538 "Kelleher, Sarah A"
1539 "Keller, Ulrich"
1540 "Kensing, Finn"
1541 "Kent, K Craig"
1542 "Kenworthy, Yvonne"
1543 "Kerkhof, Peter"
1544 "Kerr, Deborah Anne"
1545 "Kerr, Jacqueline"
1546 "Kersten, Paula"
1547 "Keshav, Neha U"
1548 "Keshavan, Matcheri"
1549 "Kessel, Carmen"
1550 "Kessel, Kerstin A"
1551 "Kessel, Kerstin Anne"
1552 "Kettunen, Tarja"
1553 "Khadjesari, Zarnie"
1554 "Khamsiriwatchara, Amnat"
1555 "Khan, Anum Irfan"
1556 "Khan, Samina A"
1557 "Khan, Shamroze"
1558 "Khoo Chee Han, Christopher"
1559 "Khunti, Kamlesh"
1560 "Kianoush, Sina"
1561 "Kidd, Michael R"
1562 "Kiechle, Marion"
1563 "Kiguchi, Takeyuki"
1564 "Kilanowski, Colleen K"
1565 "Killikelly, Clare"
1566 "Kim, Ben"
1567 "Kim, Ben Yb"
1568 "Kim, Dongouk"
1569 "Kim, Hae Reong"
1570 "Kim, Heejung"
1571 "Kim, Hyeongeun"
1572 "Kim, Hyorim"
1573 "Kim, Hyung-Kwan"
1574 "Kim, Jeehye"
1575 "Kim, Jeehyoung"
1576 "Kim, Jeong Eun"
1577 "Kim, Jeong Hoon"
1578 "Kim, Jeong Hyun"
1579 "Kim, Jeonghoon"
1580 "Kim, Jeong-Hyun"
1581 "Kim, Ji Young"
1582 "Kim, Jong Seung"
1583 "Kim, Ju Young"
1584 "Kim, Julia"
1585 "Kim, Junetae"
1586 "Kim, Ju-Young"
1587 "Kim, Kihyung"
1588 "Kim, Mi Jin"
1589 "Kim, Mijung"
1590 "Kim, Sarah"
1591 "Kim, Sohye"
1592 "Kim, Woo Sung"
1593 "Kim, Yong-Jin"
1594 "Kim, Yongseok"
1595 "Kim, Young-Hak"
1596 "Kim, Youngho"
1597 "Kim, Youngin"
1598 "Kimergard, Andreas"
1599 "Kinder, Elizabeth"
1600 "King, Abby C"
1601 "King, Dominic"
1602 "King, Elizabeth J"
1603 "Kingsnorth, Andrew P"
1604 "Kinney, Anita Y"
1605 "Kinuthia, John"
1606 "Kirchberger, Michael C"
1607 "Kirk, Gregory"
1608 "Kirk, Gregory D"
1609 "Kirkness, Ann"
1610 "Kirsa, Suzanne"
1611 "Kirwan, Michael J"
1612 "Kitamura, Tetsuhisa"
1613 "Kitos, Nicole R"
1614 "Kiyohara, Kosuke"
1615 "Kizakevich, Paul Nicholas"
1616 "Kjellgren, Karin"
1617 "Klare, Peter"
1618 "Klasnja, Predrag"
1619 "Klein, David B"
1620 "Klein, Thomas"
1621 "Klein, William M P"
1622 "Klinger, Elissa V"
1623 "Klode, Joachim"
1624 "Kluts, Kiki"
1625 "Kmiec, Magdalen"
1626 "Knight, Emily"
1627 "Knight-Agarwal, Catherine"
1628 "Knispel, Sarah"
1629 "Knobe, Matthias"
1630 "Koh, Hyeseung Elizabeth"
1631 "Koh, Lenny Sc"
1632 "Kok, Marjolein"
1633 "Kokko, Sami"
1634 "Koldijk, Saskia"
1635 "Kolehmainen, Marjukka"
1636 "Kolsteren, Patrick"
1637 "Komukai, Sho"
1638 "Kong, Hyoun-Joong"
1639 "Konge, Lars"
1640 "Konig, Laura M"
1641 "Konkel, Janine"
1642 "Kontunen, Kaisa"
1643 "Kool, Jan"
1644 "Koopman, Pieter"
1645 "Koppel, Cristina"
1646 "Kording, Konrad"
1647 "Kording, Konrad P"
1648 "Korhonen, Ilkka"
1649 "Korpela, Riitta"
1650 "Korpelainen, Raija"
1651 "Kort, Helianthe Sm"
1652 "Koster, Maria Ph"
1653 "Kothari, Varun"
1654 "Kotzeva, Anna"
1655 "Kowalski, Christine"
1656 "Kowatsch, Tobias"
1657 "Kraaij, Wessel"
1658 "Kraft, Susanne"
1659 "Kramer, Jan-Niklas"
1660 "Krebs, Jeremy D"
1661 "Krebs, Paul"
1662 "Krecicki, Tomasz"
1663 "Kretchy, Irene A"
1664 "Kreuter, Matthew W"
1665 "Krishnamurti, Tamar"
1666 "Krishnan, Ram"
1667 "Kristan, Jeffrey"
1668 "Krocza, Johann"
1669 "Krongrungroj, Sarinya"
1670 "Kronner, Donna"
1671 "Krumme, Alexis"
1672 "Kudel, Ian"
1673 "Kuhns, Lisa M"
1674 "Kuluski, Kerry"
1675 "Kum, Hye-Chung"
1676 "Kumbakumba, Elias"
1677 "Kvasny, Lynette"
1678 "Kvedar, Joseph C"
1679 "Kwan, Matthew"
1680 "Kwon, Gyu"
1681 "Kwon, Hee"
1682 "Kwon, Yong-Jun"
1683 "Kwong, Joey"
1684 "La Torre, Antonio"
1685 "LaBresh, Kenneth"
1686 "Labrique, Alain B"
1687 "Labrique, Alain Bernard"
1688 "Lachat, Carl"
1689 "Lahiri, Sudakshina"
1690 "Lahti, Mari"
1691 "Lai, Byron"
1692 "Lai, Samuel K"
1693 "Lai, William Hs"
1694 "Lakshminarayana, Rashmi"
1695 "Lalloo, Chitra"
1696 "Lally, Michelle"
1697 "Lam, Cindy Lk"
1698 "Lam, Jeffrey A"
1699 "Lam, Tai Hing"
1700 "Lambert, Victoria"
1701 "Lammers, Jan-Willem J"
1702 "Lan, Fuqiang"
1703 "Landman, Adam"
1704 "Landman, Adam B"
1705 "Lando-King, Elizabeth"
1706 "Landry, Megan"
1707 "Langius-Eklof, Ann"
1708 "Langlois, Emmanuel"
1709 "Langlois, Johanne"
1710 "Langlotz, Tobias"
1711 "Lanssens, Dorien"
1712 "Lantini, Ryan"
1713 "Lappalainen, Paivi"
1714 "Lappalainen, Raimo"
1715 "Lappas, Martha"
1716 "Larkin, Chris"
1717 "Larsen, Mark Erik"
1718 "Larson, Charles P"
1719 "Larsson, Christel"
1720 "Latham, Nancy K"
1721 "Lathia, Neal"
1722 "Latkin, Carl"
1723 "Lattie, Emily G"
1724 "Lau, Yan Kwan"
1725 "Lau, Ying"
1726 "Lauwaert, Door"
1727 "Laven, Joop Se"
1728 "Lawler, Donna"
1729 "Lawley, Mark"
1730 "Lawpoolsri, Saranath"
1731 "Laws, Rachel"
1732 "Laws, Rachel A"
1733 "Lay, W James"
1734 "Le, Chap"
1735 "Lea, Charles Herbert III"
1736 "Leahey, Tricia"
1737 "Leal Neto, Onicio B"
1738 "Leat, Susan J"
1739 "Leavitt, Leah E"
1740 "Leavitt, Trevor"
1741 "Lebrun, Victoria"
1742 "Lecomte, Edith"
1743 "Lee, Alexandra M"
1744 "Lee, Cevadne"
1745 "Lee, Chang Hee"
1746 "Lee, Hae-Young"
1747 "Lee, Hee"
1748 "Lee, Heesun"
1749 "Lee, Hsiu-Lan"
1750 "Lee, Jae-Ho"
1751 "Lee, Joon"
1752 "Lee, Jung-Ah"
1753 "Lee, Keehyuck"
1754 "Lee, Mi Na"
1755 "Lee, Morgan B"
1756 "Lee, Sang Eun"
1757 "Lee, Sangeun"
1758 "Lee, Seung-Pyo"
1759 "Lee, Wui-Chiang"
1760 "Lee, Ying-Li"
1761 "Lee, Young-Joon"
1762 "Lee, Yura"
1763 "Lees, Shelley"
1764 "Lefevre, Amnesty E"
1765 "Legrand, Karine"
1766 "Lei, Jianbo"
1767 "Leigh, Isabella"
1768 "Leino, Timo"
1769 "Leinonen, Anna-Maiju"
1770 "Leiria, Tiago Luiz Luz"
1771 "Lemey, Christophe"
1772 "Lemmens, Paul Mc"
1773 "Lenca, Philippe"
1774 "Lennox, Robin"
1775 "Leonard, Noelle Regina"
1776 "Lepule, Jonathan Tana"
1777 "Lesh, Neal"
1778 "Lester, Richard"
1779 "Lester, Richard T"
1780 "Leu, Cheng-Shiun"
1781 "Leung, Angela Ym"
1782 "LeVasseur, Sandra A"
1783 "Levine, Deborah K"
1784 "Levitan, Michael-Jane"
1785 "Levkoff, Sue"
1786 "Levy, Jonathan Cummings"
1787 "Levy, Phillip D"
1788 "Lewars, Brittany"
1789 "Lewis, Beth"
1790 "Lewis, Zakkoyya H"
1791 "Ley, Antonio Gaudie"
1792 "Li, Changqun"
1793 "Li, Christien Kh"
1794 "Li, Dongmei"
1795 "Li, Jing"
1796 "Li, John"
1797 "Li, Linda C"
1798 "Li, Ling"
1799 "Li, Melissa"
1800 "Li, Mu"
1801 "Li, Nicole"
1802 "Li, Runji"
1803 "Li, Sheyu"
1804 "Li, Victor"
1805 "Li, Wei"
1806 "Li, Xiaotong"
1807 "Li, Xu"
1808 "Li, Zhenye"
1809 "Li, Zhigang"
1810 "Liang, Di"
1811 "Liang, Lizhong"
1812 "Liao, Gen-Yih"
1813 "Liao, Zhijun"
1814 "Liaqat, Daniyal"
1815 "Lichte, Philipp"
1816 "Liddle, Jacki"
1817 "Lieberman, Abraham"
1818 "Lieffers, Jessica"
1819 "Liew, Seaw Jia"
1820 "Lilje, Stina Charlotta"
1821 "Lim, Joanne"
1822 "Lim, Karen"
1823 "Lim, Megan S C"
1824 "Lim, Megan Sc"
1825 "Lin, Chen-Chun"
1826 "Lin, Yuting"
1827 "Linas, Beth"
1828 "Linas, Beth S"
1829 "Linden, Mark"
1830 "Lindenauer, Sarah"
1831 "Linderoth, Catharina"
1832 "Lindgreen, Pil"
1833 "Lindgren, Teri G"
1834 "Lindsey, Joseph"
1835 "Lintunen, Taru"
1836 "Lipkus, Isaac M"
1837 "Lipsitz, Lewis"
1838 "Liss, David T"
1839 "Lister, Cameron"
1840 "Litterbach, Eloise-Kate"
1841 "Litterbach, Eloise-Kate V"
1842 "Littlewort, Gwen"
1843 "Liu, Benyuan"
1844 "Liu, Fang"
1845 "Liu, Hao-Yen"
1846 "Liu, Jianbo"
1847 "Liu, Jianfang"
1848 "Liu, Juanjuan"
1849 "Liu, Peter"
1850 "Liu, Shan"
1851 "Liu, Xiangyu"
1852 "Liu, Xianxia"
1853 "Liu, Yin"
1854 "Liu, Ying"
1855 "Liulark, Wongwat"
1856 "Lo, On-Yee"
1857 "Lockhart, Caroline"
1858 "Lodhia, Vaishali"
1859 "Loerup, Lise"
1860 "Lof, Marie"
1861 "Lombaerts, Koen"
1862 "Lomborg, Kirsten"
1863 "Lonini, Luca"
1864 "Lopez Chicharro, Jose"
1865 "Lopez Gonzalo, Eduardo"
1866 "Lopez Segui, Francesc"
1867 "Lopez, Catalina"
1868 "Lopez, Lenny"
1869 "Lopez, Nanette"
1870 "Lopez-Coronado, Miguel"
1871 "Lorenz, Andreas"
1872 "Lorenz, Jana"
1873 "Losa Iglesias, Marta E"
1874 "Lott, Mark A"
1875 "Louie, Jimmy Chun Yu"
1876 "Louw, Julia"
1877 "Loveday, Adam"
1878 "Lovegrove, Julie A"
1879 "Lovis, Christian"
1880 "Lozano-Lozano, Mario"
1881 "Lu, Chuntao"
1882 "Lu, Hsi-Peng"
1883 "Lu, Xin"
1884 "Lu, Xudong"
1885 "Lu, Yanxia"
1886 "Luarn, Pin"
1887 "Lucero, Robert James"
1888 "Lucia, Alejandro"
1889 "Lukasse, Mirjam"
1890 "Lund, Elizabeth K"
1891 "Lund, Stine"
1892 "Luo, Rong"
1893 "Luo, Sean X"
1894 "Luoto, Tim"
1895 "Lykens, James Elliot"
1896 "Lyles, Courtney R"
1897 "Lyles, Emily"
1898 "Lymer, Sharyn"
1899 "Lymer, Sharyn J"
1900 "Lyons, Elizabeth J"
1901 "Ma, Shuoxin"
1902 "Maar, Marion A"
1903 "Macfarlane, Susie"
1904 "Machek, Jan"
1905 "Machtmes, Ryan"
1906 "Mackay, Teresa"
1907 "Mackenzie, Michael"
1908 "Mackert, Michael"
1909 "Mackey, Sean"
1910 "Mackie, Andrew S"
1911 "Mackillop, Lucy"
1912 "Mackinnon, Sean P"
1913 "Mackintosh, Kelly A"
1914 "MacLean, Cathy"
1915 "Maclean, Skye Tamara"
1916 "MacMahon, Stephen"
1917 "Madanat, Hala"
1918 "Maddison, Ralph"
1919 "Maderuelo-Fernandez, Jose-Angel"
1920 "Maduka, Omosivie"
1921 "Maes, Lea"
1922 "Magana, Candy"
1923 "Magee, Joshua"
1924 "Magill-Evans, Joyce"
1925 "Magistro, Daniele"
1926 "Magnusson, Maria"
1927 "Maguire Truong, Amy"
1928 "Mahapatra, Sudip"
1929 "Maher, Carol"
1930 "Maher, Genevieve"
1931 "Maher, Jaclyn P"
1932 "Mahnke, Andrea"
1933 "Maimone, Rosa"
1934 "Majeed-Ariss, Rabiya"
1935 "Major, Jennifer"
1936 "Majumdar, Sharmila"
1937 "Makundu, Mkoko Hassan"
1938 "Malabu, Usman H"
1939 "Malakidis, Corinna"
1940 "Malau-Aduli, Aduli Eo"
1941 "Malau-Aduli, Bunmi S"
1942 "Maleghemi, Sylvester"
1943 "Mancardi, Gianluigi"
1944 "Mango, LynnMarie C"
1945 "Mangone, Emily Rose"
1946 "Mangravite, Lara M"
1947 "Mani, Madhavan"
1948 "Mann, Davina"
1949 "Mann, Devin M"
1950 "Manor, Brad"
1951 "Mantysaari, Matti"
1952 "Mao, Alice Yuqing"
1953 "Marais, Debbi"
1954 "March, Sonja"
1955 "Marcolino, Milena Soriano"
1956 "Marcus, Bess H"
1957 "Marker, Arwen M"
1958 "Markle-Reid, Maureen"
1959 "Marra, Carlo"
1960 "Marrero, David G"
1961 "Marsh, Samantha"
1962 "Martin, Annegret"
1963 "Martin, Bradley C"
1964 "Martin, Corby K"
1965 "Martin, Seth S"
1966 "Martinez Roldan, Jordi"
1967 "Martinez, Eloisa"
1968 "Martinez, Homero"
1969 "Martinez-Perez, Borja"
1970 "Martin-Martin, Lydia"
1971 "Masalski, Marcin"
1972 "Mascolo, Cecilia"
1973 "Masding, Mike"
1974 "Mashal, Ehab"
1975 "Massey, Rachael I"
1976 "Masteller, Brittany"
1977 "Masterson Creber, Ruth M"
1978 "Mather, Carey"
1979 "Mathias, Rodrigo Goncalves"
1980 "Mathur, Maya"
1981 "Mathur, Nandita"
1982 "Mattheos, Nikos"
1983 "Matthew-Maich, Nancy"
1984 "Matthews, Maria"
1985 "Matthies, Herbert K"
1986 "Matthies, Lina Maria"
1987 "Matthys, Christophe"
1988 "Mattila, Elina"
1989 "Maulik, Pallab K"
1990 "Maurer, Mathew S"
1991 "May, Vanessa"
1992 "Maycock, Bruce R"
1993 "Mays, Darren"
1994 "Mazoteras Pardo, Victoria"
1995 "McAuley, Edward"
1996 "McBeth, John"
1997 "McBride, Deborah L"
1998 "McBride, Simon J"
1999 "McCallum, Claire"
[truncated: 13,555 more rows]
[truncated: 2 more columns]
