# Supplementary material for: The Most-Cited Authors Who Published Papers in JMIR mHealth and uHealth Using the Authorship-Weighted Scheme: Bibliometric Analysis
Source: JMIR Mhealth Uhealth. 2020 May 7;8(5):e11567. doi: 10.2196/11567 (PMC7319608; doi:10.2196/11567)
Supplement: Multimedia Appendix 4 [file mhealth_v8i5e11567_app4.txt]

Multimedia file 4: MP4��How to deal with data and build the Google maps
http://www.healthup.org.tw/marketing/course/marketing/mapingGooglemapformedicine.mp4
